# Supplementary material for: A Novel flaB Gene-Based Profiling Approach for the Rapid and Accurate Detection of Borreliella and Borrelia Species in Ticks
Source: Pathogens. 2025 May 21;14(5):506. doi: 10.3390/pathogens14050506 (PMC12114648; doi:10.3390/pathogens14050506)
Supplement: Supplementary file 1 [file pathogens-14-00506-s001.zip › Supplementary_materials.xlsx]

## Sheet: Table S1
Table S1 Borreliaceae flaB sequences used for developing abi-flaB primer set.
Genus	Species	Strain	GenBank acc. no.
Borreliella	Bl. afzelii	JANAGAF1173	NZ_CP075209.1
Borreliella	Bl. afzelii	PKo	NC_008277.1
Borreliella	Bl. americana	SCW41	NZ_CP124113.1
Borreliella	Bl. bavariensis	NT24	NZ_CP059009.1
Borreliella	Bl. bavariensis	PBi	NC_006156.1
Borreliella	Bl. bissettiae	Pgeb	NZ_CP124109.1
Borreliella	Bl. burgdorferi	Bol26	NZ_ABCW02000004.1
Borreliella	Bl. chilensis	VA1	NZ_CP009910.1
Borreliella	Bl. finlandensis	Z11	NZ_CP124070.1
Borreliella	Bl. garinii	CIP 103362	NZ_CP018744.1
Borreliella	Bl. garinii	JAASAAF1041	NZ_CP075232.1
Borreliella	Bl. japonica	Miyazaki2E	NZ_CP124062.1
Borreliella	Bl. kurtenbachii	25015	NZ_CP124058.1
Borreliella	Bl. lusitaniae	PotiB2	NZ_CP124050.1
Borreliella	Bl. mayonii	MN14-1420	NZ_CP015780.1
Borreliella	Bl. mayonii	MN14-1539	NZ_CP015796.1
Borreliella	Bl. sinica	CMN3	NZ_CP135180.1
Borreliella	Bl. spielmanii	Pmew	NZ_CP124042.1
Borreliella	Bl. yangtzensis	CW61	NZ_CP124002.1
Borreliella	Bl. yangtzensis	CW62	NZ_CP123998.1
Borrelia	B. miyamotoi	HT31	NZ_AP024371.1
Borrelia	B. miyamotoi	NLIR1	NZ_CP044783.2

## Sheet: Table S2
Table S2 The flaB sequences used in phylogentic analysis. Sequences generated in this study are in bold (GenBank acc. nos. PQ727213-PQ727236).
"Group" or species	Sequence variant/Strain	GenBank acc. no.
"afzelii"	flaB 01	PQ727213
"afzelii"	flaB 02	PQ727214
"afzelii"	flaB 04	PQ727216
"afzelii"	flaB 05	PQ727217
"afzelii"	flaB 06	PQ727218
"burgdorferi"	flaB 07	PQ727219
"burgdorferi"	flaB 08	PQ727220
"garinii"	flaB 09	PQ727221
"garinii"	flaB 10	PQ727222
"garinii"	flaB 11	PQ727223
"garinii"	flaB 12	PQ727224
"garinii"	flaB 13	PQ727225
"garinii"	flaB 14	PQ727226
"garinii"	flaB 15	PQ727227
"garinii"	flaB 16	PQ727228
"valaisiana"	flaB 17	PQ727229
"valaisiana"	flaB 18	PQ727230
"valaisiana"	flaB 19	PQ727231
"miyamotoi"	flaB 20	PQ727232
"miyamotoi"	flaB 21	PQ727233
"miyamotoi"	flaB 22	PQ727234
"miyamotoi"	flaB 23	PQ727235
"miyamotoi"	flaB 24	PQ727236
Borrelia anserina	Es	CP013704.1
Borrelia coriaceae	Co53	CP075076.1
Borrelia crocidurae	Achema	CP003426.1
Borrelia duttonii	Ly	NC_011229.1
Borrelia hermsii	DAH2E7	CP014808.1
Borrelia miyamotoi	LB2001	CP006647.2
Borrelia miyamotoi	NLIR1	CP044783.2
Borrelia parkeri	HR1	CP007022.1
Borrelia recurrentis	A1	CP000993.1
Borrelia turcica	IST7	CP028884.1
Borrelia turicatae	91E135	AY934624.1
Borreliella afzelii	EP22-FN	KR782182.1
Borreliella afzelii	Im716	KR782215.1
Borreliella afzelii	JAASAAM1104	CP075213.1
Borreliella afzelii	JANAGAF1173	NZ_CP075209.1
Borreliella afzelii	Tom3107	NZ_CP009212.1
Borreliella bavariensis	NT24	NZ_CP059009.1
Borreliella bissettiae	Pgeb	CP124109.1
Borreliella burgdorferi	217_5	CP132437.1
Borreliella burgdorferi	Bol26	NZ_ABCW02000004.1
Borreliella chilensis	VA1	CP009910.1
Borreliella garinii	CIP 103362	NZ_CP018744.1
Borreliella garinii	GESTAAF2296	CP075218.1
Borreliella garinii	IM710	KR782234.1
Borreliella garinii	JAASAAF1041	CP075232.1
Borreliella garinii	8N1L-IC	KF422782.1
Borreliella garinii	PStg	CP075424.1
Borreliella lusitaniae	PotiB2	CP124050.1
Borreliella mayonii	MN14-1539	NZ_CP015796.1
Borreliella valaisiana	Tom4006	CP009117.1
Borreliella valaisiana	SW78-12	MK604274.1
Spirochaetia sp.		OY843583.1

## Sheet: Table S3
Table S3 Comparison of the detected presence (+) and absence (-) of Borreliaceae DNA in DNA pools.
Pool ID	Borreliaceae (presence/absence)
	flaB	16S V4	nested PCR
A01	+	+	-
B01	+	-	-
C01	+	-	-
D01	+	+	+
E01	+	-	+
F01	+	-	+
G01	+	-	-
H01	+	-	-
A02	+	+	+
B02	+	+	+
C02	+	+	+
D02	+	+	+
E02	+	+	+
F02	+	+	+
G02	+	+	-
H02	+	+	+
A03	+	+	+
B03	+	-	-
C03	+	-	-
D03	+	+	+
E03	+	-	-
F03	+	+	+
G03	+	-	-
H03	+	+	+
A04	+	+	+
B04	+	-	-
C04	+	+	-
D04	+	+	+
E04	-	-	-
F04	-	+	+
G04	+	+	+
H04	+	+	-
A05	+	+	+
B05	+	-	-
C05	+	+	+
D05	+	+	+
E05	+	+	+
F05	+	-	+
G05	+	+	+
H05	+	+	+
A06	+	+	+
B06	+	+	-
C06	+	-	+
D06	+	+	-
E06	+	+	-
F06	+	+	+
G06	+	+	+
H06	+	+	+
A07	+	-	+
B07	+	-	-
C07	+	-	+
D07	+	-	+
E07	+	-	+
F07	+	-	-
G07	+	-	+
H07	+	+	+
A08	+	-	-
B08	+	+	-
C08	+	-	-
D08	+	-	+
E08	+	-	+
F08	+	-	+
G08	+	-	+
H08	+	-	+
A09	-	+	-
B09	+	+	+
C09	+	+	+
D09	+	+	+
E09	+	+	+
F09	-	-	-
G09	+	+	-
H09	+	+	-
A10	+	-	+
B10	+	+	+
C10	+	+	+
D10	+	+	-
E10	+	-	+
F10	+	+	-
G10	+	+	-
H10	+	-	-
A11	+	+	+
B11	+	+	+
C11	-	+	-
D11	+	-	-
E11	-	-	-
F11	-	-	+
G11	-	-	-
H11	+	+	+
A12	-	+	-
B12	-	-	+
C12	+	+	+
D12	+	+	+
E12	+	+	+
F12	-	+	+

## Sheet: Table S4
Table S4 The detection (+) and absence (-) of Borreliaceae species (Bl. afzelii, Bl. valaisiana, Bl. garinii, Bl. burgdorferi and B. miyamotoi) for flaB gene- and V4 rrs gene-based profiling.
Pool ID	flaB gene-based profiling/V4 rrs gene profiling
	Bl. afzelii	Bl. valaisiana	Bl. garinii	Bl. burgdorferi	B. miyamotoi
A01	+/+	-/-	-/-	-/-	-/-
B01	+/-	-/-	-/-	-/-	-/-
C01	+/-	-/-	-/-	-/-	-/-
D01	+/+	-/-	-/-	-/-	+/-
E01	-/-	+/-	-/-	-/-	-/-
F01	+/+	+/-	-/-	+/-	-/-
G01	+/+	+/-	+/-	-/-	-/-
H01	+/+	+/-	+/-	-/-	-/-
A02	+/+	+/+	-/-	-/-	-/-
B02	-/+	+/+	-/-	-/-	+/-
C02	-/-	+/+	-/-	-/-	+/+
D02	+/-	+/-	+/+	-/-	-/-
E02	-/-	+/+	+/+	-/-	+/+
F02	-/-	+/+	-/-	-/-	-/-
G02	+/+	+/+	-/-	+/-	-/-
H02	-/-	+/+	+/-	+/-	-/-
A03	+/+	-/-	-/-	-/-	-/-
B03	+/-	-/-	-/-	-/-	-/-
C03	+/-	-/-	-/-	-/-	+/-
D03	+/+	-/-	-/-	-/-	+/-
E03	+/-	-/-	-/-	-/-	-/-
F03	+/-	-/-	-/-	-/-	+/+
G03	-/-	+/-	-/-	-/-	-/-
H03	+/+	-/-	+/-	-/-	-/-
A04	+/+	-/-	-/-	-/-	+/+
B04	-/-	-/-	+/-	-/-	-/-
C04	-/-	+/+	-/-	-/-	-/-
D04	+/+	-/-	-/-	-/-	-/-
E04	-/-	-/-	-/-	-/-	-/-
F04	-/-	-/-	-/+	-/-	-/-
G04	-/-	+/+	-/-	-/-	-/-
H04	+/+	-/-	-/-	-/-	-/-
A05	+/+	+/-	+/-	-/-	-/-
B05	+/-	-/-	+/-	+/-	-/-
C05	+/-	+/-	-/-	-/-	-/+
D05	-/-	-/-	+/+	-/-	-/-
E05	+/+	-/-	+/-	-/-	-/-
F05	+/-	-/-	-/-	-/-	-/-
G05	-/+	+/-	+/-	-/-	-/-
H05	-/-	-/+	+/-	-/-	-/-
A06	+/+	+/-	+/-	-/-	-/-
B06	-/+	+/-	+/+	+/+	+/-
C06	+/-	-/-	+/-	-/-	-/-
D06	+/-	-/+	-/-	-/-	+/+
E06	+/-	-/-	-/+	-/-	-/-
F06	+/-	+/-	-/-	-/-	-/+
G06	-/-	+/-	-/+	-/-	+/-
H06	-/-	-/-	+/-	-/-	-/-
A07	+/-	-/-	-/-	-/-	-/-
B07	+/-	+/-	-/-	-/-	-/-
C07	-/-	-/-	-/-	-/-	+/-
D07	-/-	-/-	+/-	+/-	-/-
E07	+/-	-/-	+/-	-/-	+/-
F07	-/-	+/-	-/-	-/-	-/-
G07	+/-	-/-	-/-	-/-	-/-
H07	+/+	+/-	-/-	-/-	-/-
A08	+/-	+/-	-/-	-/-	-/-
B08	+/+	+/-	-/-	-/-	-/-
C08	+/-	-/-	-/-	-/-	-/-
D08	-/-	+/-	+/-	-/-	+/-
E08	+/-	+/-	+/-	-/-	-/-
F08	+/-	+/-	-/-	-/-	+/-
G08	-/-	+/-	+/-	-/-	-/-
H08	+/-	-/-	-/-	+/-	-/-
A09	-/+	-/+	-/-	-/-	-/-
B09	+/+	-/-	-/-	-/-	-/-
C09	+/+	-/-	-/-	-/-	-/-
D09	+/-	-/-	-/+	-/-	-/-
E09	-/-	+/-	+/+	+/-	-/-
F09	-/-	-/-	-/-	-/-	-/-
G09	+/-	-/-	-/-	-/-	-/-
H09	+/-	-/-	+/+	-/-	+/-
A10	+/-	+/-	+/-	-/-	-/-
B10	+/-	-/+	-/-	-/-	-/+
C10	-/+	+/-	+/-	+/-	+/-
D10	-/+	-/-	+/-	-/-	+/+
E10	+/-	-/-	-/-	-/-	-/-
F10	+/+	-/+	-/-	+/-	-/-
G10	-/+	+/-	-/-	-/-	-/+
H10	-/-	+/-	-/-	-/-	-/-
A11	+/+	-/-	-/-	-/-	-/-
B11	+/+	-/-	-/-	-/-	-/-
C11	-/-	-/+	-/-	-/-	-/-
D11	-/-	-/-	+/-	-/-	-/-
E11	-/-	-/-	-/-	-/-	-/-
F11	-/-	-/-	-/-	-/-	-/-
G11	-/-	-/-	-/-	-/-	-/-
H11	-/+	+/-	-/-	-/-	-/-
A12	-/+	-/-	-/-	-/-	-/-
B12	-/-	-/-	-/-	-/-	-/-
C12	-/-	-/-	-/-	-/-	+/+
D12	-/+	-/-	-/-	-/-	+/+
E12	-/-	-/-	-/+	-/-	+/+
F12	-/-	-/-	-/-	-/-	-/+

## Sheet: Fig. S1
Figure S1. Results of the nested-PCR test based on the amplification of a 604 bp fragment of the flaB gene. Positive PCR control (Pos.), negative PCR control (Neg.) and DNA size marker (L), including 1600, 800, 400, and 200 bp DNA fragments.

## Sheet: Fig. S2
Figure S2. Amino acid sequences of the flaB gene sequence variants found in this study.
